# Supplementary material for: Fine-Tuning of DADA2 Parameters for Multiregional Metabarcoding Analysis of 16S rRNA Genes from Activated Sludge and Comparison of Taxonomy Classification Power and Taxonomy Databases
Source: Int J Mol Sci. 2024 Mar 20;25(6):3508. doi: 10.3390/ijms25063508 (PMC10971298; doi:10.3390/ijms25063508)
Supplement: Supplementary file 1 [file ijms-25-03508-s001.zip]

Archive with 16 entries (15 files):
- Figure S1.tif
- File S1/
- File S1/satats134-dada2_final.qzv
- File S1/satats134-dada2_initial.qzv
- File S1/table134_final.qzv
- File S1/table134_initial.qzv
- File S1/V134_fix5_final_taxBars_ggFull.qzv
- File S1/V134_fix5_final_taxBars_silvaFull.qzv
- File S1/V134_fix5_final_tax_ggFull.qzv
- File S1/V134_fix5_final_tax_silvaFull.qzv
- File S1/V134_initial_tax_bars_ggFull.qzv
- File S1/V134_initial_tax_bars_silvaFull.qzv
- File S1/V134_initial_tax_ggFull.qzv
- File S1/V134_initial_tax_silvaFull.qzv
- Table S1.pdf
- Table S2.xlsx
