# Supplementary material for: Fine-Tuning of DADA2 Parameters for Multiregional Metabarcoding Analysis of 16S rRNA Genes from Activated Sludge and Comparison of Taxonomy Classification Power and Taxonomy Databases
Source: Int J Mol Sci. 2024 Mar 20;25(6):3508. doi: 10.3390/ijms25063508 (PMC10971298; doi:10.3390/ijms25063508)
Supplement: Supplementary file 1 [file ijms-25-03508-s001.zip › Table S2.xlsx]

## Sheet: Initial
Table S2. The values obtained after each step of the DADA2 algorithm using the initial values for the arguments.
sample-id	input	filtered	percentage of input passed filter	denoised	merged	percentage of input merged	non-chimeric	percentage of input non-chimeric
#q2:types	numeric	numeric	numeric	numeric	numeric	numeric	numeric	numeric
V1-V3_1	261952	131015	50.01	125395	1770	0.68	1647	0.63
V1-V3_2	277550	162786	58.65	156905	2476	0.89	2311	0.83
V1-V3_3	248180	147296	59.35	141610	2169	0.87	1989	0.8
V1-V3_4	240648	127829	53.12	122649	2016	0.84	1883	0.78
V1-V3_5	239766	128135	53.44	122847	2052	0.86	1891	0.79
V1-V3_6	262100	131722	50.26	126103	1686	0.64	1539	0.59
V1-V3_7	264885	119337	45.05	114392	1609	0.61	1426	0.54
V3-V4_1	213209	155039	72.72	144155	112430	52.73	47379	22.22
V3-V4_2	185729	132878	71.54	124267	100379	54.05	42613	22.94
V3-V4_3	232148	165208	71.16	155693	128223	55.23	52905	22.79
V3-V4_4	214955	153555	71.44	144424	119173	55.44	46956	21.84
V3-V4_5	225220	156049	69.29	142745	106863	47.45	46383	20.59
V3-V4_6	191101	126794	66.35	117151	87984	46.04	40087	20.98
V3-V4_7	239065	176699	73.91	165708	134320	56.19	52048	21.77
V4-V5_1	162971	91702	56.27	88649	74993	46.02	49419	30.32
V4-V5_2	159526	96739	60.64	94855	90173	56.53	61540	38.58
V4-V5_3	148806	91609	61.56	89646	85123	57.2	59477	39.97
V4-V5_4	158978	99500	62.59	97513	91441	57.52	62342	39.21
V4-V5_5	168848	105155	62.28	102752	97441	57.71	66579	39.43
V4-V5_6	155651	90555	58.18	88621	83752	53.81	58725	37.73
V4-V5_7	167640	95548	57	93386	87783	52.36	59921	35.74

## Sheet: Stage_1
Table S2. Values obtained after each step of the DADA2 algorithm using the argument values from first optimization stage.
sample-id	input	filtered	percentage of input passed filter	denoised	merged	percentage of input merged	non-chimeric	percentage of input non-chimeric
#q2:types	numeric	numeric	numeric	numeric	numeric	numeric	numeric	numeric
V1-V3_1	261952	127437	48.65	122524	14703	5.61	14262	5.44
V1-V3_2	277550	155721	56.11	150493	18897	6.81	18352	6.61
V1-V3_3	248180	138049	55.62	133144	15900	6.41	15353	6.19
V1-V3_4	240648	124139	51.59	119432	15790	6.56	15362	6.38
V1-V3_5	239766	124158	51.78	119612	18499	7.72	17947	7.49
V1-V3_6	262100	128615	49.07	123597	16905	6.45	16283	6.21
V1-V3_7	264885	116573	44.01	112635	16515	6.23	15983	6.03
V3-V4_1	213209	148557	69.68	135046	110098	51.64	106015	49.72
V3-V4_2	185729	125797	67.73	116333	96955	52.2	93723	50.46
V3-V4_3	232148	158943	68.47	148486	126102	54.32	121375	52.28
V3-V4_4	214955	145457	67.67	135514	114670	53.35	110528	51.42
V3-V4_5	225220	146631	65.11	130126	103090	45.77	99136	44.02
V3-V4_6	191101	122337	64.02	111056	88334	46.22	85077	44.52
V3-V4_7	239065	170992	71.53	158047	132296	55.34	126987	53.12
V4-V5_1	162971	88226	54.14	85708	73652	45.19	71928	44.14
V4-V5_2	159526	90702	56.86	89374	86079	53.96	85435	53.56
V4-V5_3	148806	89006	59.81	87706	84133	56.54	83533	56.14
V4-V5_4	158978	96934	60.97	95470	90537	56.95	89744	56.45
V4-V5_5	168848	101600	60.17	100057	95572	56.6	94977	56.25
V4-V5_6	155651	88129	56.62	86776	82798	53.19	82130	52.77
V4-V5_7	167640	92621	55.25	90940	86628	51.68	85876	51.23

## Sheet: Stage_2
Table S2. Values obtained after each step of the DADA2 algorithm using the argument values from second optimization stage.
sample-id	input	filtered	percentage of input passed filter	denoised	merged	percentage of input merged	non-chimeric	percentage of input non-chimeric
#q2:types	numeric	numeric	numeric	numeric	numeric	numeric	numeric	numeric
V1-V3_1	261952	45011	17.18	42626	26711	10.2	26011	9.93
V1-V3_2	277550	76452	27.55	73131	47526	17.12	46320	16.69
V1-V3_3	248180	70318	28.33	67239	41424	16.69	40363	16.26
V1-V3_4	240648	49394	20.53	47218	31227	12.98	30446	12.65
V1-V3_5	239766	50700	21.15	48283	31224	13.02	30574	12.75
V1-V3_6	262100	45820	17.48	43608	26234	10.01	25406	9.69
V1-V3_7	264885	35054	13.23	33385	21272	8.03	20721	7.82
V3-V4_1	213209	108759	51.01	98680	74819	35.09	72258	33.89
V3-V4_2	185729	92007	49.54	84603	66565	35.84	63989	34.45
V3-V4_3	232148	114011	49.11	105991	84330	36.33	80964	34.88
V3-V4_4	214955	109078	50.74	101034	80667	37.53	77534	36.07
V3-V4_5	225220	103854	46.11	91902	66815	29.67	64149	28.48
V3-V4_6	191101	75241	39.37	67599	48742	25.51	46831	24.51
V3-V4_7	239065	124585	52.11	114694	90292	37.77	85920	35.94
V4-V5_1	162971	34381	21.1	33181	27072	16.61	26794	16.44
V4-V5_2	159526	42365	26.56	41500	37842	23.72	37640	23.59
V4-V5_3	148806	40987	27.54	40105	36109	24.27	35881	24.11
V4-V5_4	158978	45847	28.84	44870	40140	25.25	39821	25.05
V4-V5_5	168848	47604	28.19	46586	42311	25.06	42132	24.95
V4-V5_6	155651	36859	23.68	36057	32688	21	32547	20.91
V4-V5_7	167640	37365	22.29	36552	33351	19.89	33159	19.78

## Sheet: Stage_3
Table S2. Values obtained after each step of the DADA2 algorithm using the argument values from third optimization stage.
sample-id	input	filtered	percentage of input passed filter	denoised	merged	percentage of input merged	non-chimeric	percentage of input non-chimeric
#q2:types	numeric	numeric	numeric	numeric	numeric	numeric	numeric	numeric
V1-V3_1	261952	127437	48.65	122524	16753	6.4	16234	6.2
V1-V3_2	277550	155721	56.11	150493	21152	7.62	20546	7.4
V1-V3_3	248180	138049	55.62	133144	18064	7.28	17428	7.02
V1-V3_4	240648	124139	51.59	119432	18123	7.53	17615	7.32
V1-V3_5	239766	124158	51.78	119612	22312	9.31	21601	9.01
V1-V3_6	262100	128615	49.07	123597	19287	7.36	18565	7.08
V1-V3_7	264885	116573	44.01	112635	19254	7.27	18614	7.03
V3-V4_1	213209	148557	69.68	135046	110098	51.64	106015	49.72
V3-V4_2	185729	125797	67.73	116333	96955	52.2	93723	50.46
V3-V4_3	232148	158943	68.47	148486	126102	54.32	121375	52.28
V3-V4_4	214955	145457	67.67	135514	114670	53.35	110528	51.42
V3-V4_5	225220	146631	65.11	130126	103090	45.77	99136	44.02
V3-V4_6	191101	122337	64.02	111056	88334	46.22	85077	44.52
V3-V4_7	239065	170992	71.53	158047	132296	55.34	126987	53.12
V4-V5_1	162971	88226	54.14	85708	73652	45.19	71928	44.14
V4-V5_2	159526	90702	56.86	89374	86079	53.96	85435	53.56
V4-V5_3	148806	89006	59.81	87706	84133	56.54	83533	56.14
V4-V5_4	158978	96934	60.97	95470	90537	56.95	89744	56.45
V4-V5_5	168848	101600	60.17	100057	95572	56.6	94977	56.25
V4-V5_6	155651	88129	56.62	86776	82798	53.19	82130	52.77
V4-V5_7	167640	92621	55.25	90940	86628	51.68	85876	51.23

## Sheet: Stage_4
Table S2. Values obtained after each step of the DADA2 algorithm using the argument values from fourth optimization stage.
sample-id	input	filtered	percentage of input passed filter	denoised	merged	percentage of input merged	non-chimeric	percentage of input non-chimeric
#q2:types	numeric	numeric	numeric	numeric	numeric	numeric	numeric	numeric
V1-V3_1	261952	131015	50.01	126530	7615	2.91	7220	2.76
V1-V3_2	277550	162786	58.65	157916	10098	3.64	9582	3.45
V1-V3_3	248180	147296	59.35	142623	8748	3.52	8260	3.33
V1-V3_4	240648	127829	53.12	123698	7589	3.15	7179	2.98
V1-V3_5	239766	128135	53.44	123972	8562	3.57	8088	3.37
V1-V3_6	262100	131722	50.26	127157	8620	3.29	8092	3.09
V1-V3_7	264885	119337	45.05	115719	8603	3.25	8123	3.07
V3-V4_1	213209	155039	72.72	145542	115472	54.16	111244	52.18
V3-V4_2	185729	132878	71.54	125853	103591	55.78	99711	53.69
V3-V4_3	232148	165208	71.16	157041	131535	56.66	126740	54.59
V3-V4_4	214955	153555	71.44	145982	122166	56.83	117162	54.51
V3-V4_5	225220	156049	69.29	144646	110460	49.05	105764	46.96
V3-V4_6	191101	126794	66.35	118742	91844	48.06	88355	46.23
V3-V4_7	239065	176699	73.91	167071	137374	57.46	131349	54.94
V4-V5_1	162971	91702	56.27	89523	76754	47.1	74760	45.87
V4-V5_2	159526	96739	60.64	95582	92000	57.67	91194	57.17
V4-V5_3	148806	91609	61.56	90394	86711	58.27	86069	57.84
V4-V5_4	158978	99500	62.59	98180	92934	58.46	92112	57.94
V4-V5_5	168848	105155	62.28	103642	99040	58.66	98416	58.29
V4-V5_6	155651	90555	58.18	89362	85254	54.77	84571	54.33
V4-V5_7	167640	95548	57	94112	89553	53.42	88973	53.07

## Sheet: Stage_5
Table S2. Values obtained after each step of the DADA2 algorithm using the argument values from fifth optimization stage.
sample-id	input	filtered	percentage of input passed filter	denoised	merged	percentage of input merged	non-chimeric	percentage of input non-chimeric
#q2:types	numeric	numeric	numeric	numeric	numeric	numeric	numeric	numeric
V1-V3_1	261952	119299	45.54	114097	45188	17.25	42985	16.41
V1-V3_2	277550	141703	51.05	136403	54787	19.74	52204	18.81
V1-V3_3	248180	121203	48.84	116262	45032	18.14	42662	17.19
V1-V3_4	240648	115849	48.14	111139	47508	19.74	45369	18.85
V1-V3_5	239766	115039	47.98	110305	47244	19.7	45123	18.82
V1-V3_6	262100	121239	46.26	115880	45241	17.26	42789	16.33
V1-V3_7	264885	110002	41.53	105786	45580	17.21	43458	16.41
V3-V4_1	213209	137741	64.6	122484	101496	47.6	97828	45.88
V3-V4_2	185729	114608	61.71	104113	87631	47.18	84786	45.65
V3-V4_3	232148	148124	63.81	136289	116297	50.1	112698	48.55
V3-V4_4	214955	132730	61.75	121451	103350	48.08	100028	46.53
V3-V4_5	225220	131959	58.59	113634	92224	40.95	88617	39.35
V3-V4_6	191101	114350	59.84	101234	82160	42.99	79074	41.38
V3-V4_7	239065	160907	67.31	145891	123908	51.83	119025	49.79
V4-V5_1	162971	82727	50.76	80106	68745	42.18	67329	41.31
V4-V5_2	159526	82614	51.79	81314	78176	49.01	77636	48.67
V4-V5_3	148806	84814	57	83482	79680	53.55	79049	53.12
V4-V5_4	158978	92567	58.23	91087	86203	54.22	85530	53.8
V4-V5_5	168848	96049	56.88	94440	90064	53.34	89547	53.03
V4-V5_6	155651	84091	54.03	82665	78831	50.65	78257	50.28
V4-V5_7	167640	87759	52.35	86039	81794	48.79	81140	48.4

## Sheet: Control
Table S2. Values obtained after each step of the DADA2 algorithm using the argument values from the fifth optimization step, but without the trim and clipping values
sample-id	input	filtered	percentage of input passed filter	denoised	merged	percentage of input merged	non-chimeric	percentage of input non-chimeric
#q2:types	numeric	numeric	numeric	numeric	numeric	numeric	numeric	numeric
V1-V3_1	261952	1384	0.53	948	258	0.1	258	0.1
V1-V3_2	277550	4542	1.64	3567	1636	0.59	1636	0.59
V1-V3_3	248180	4313	1.74	3270	1485	0.6	1485	0.6
V1-V3_4	240648	1826	0.76	1277	493	0.2	493	0.2
V1-V3_5	239766	1961	0.82	1343	472	0.2	469	0.2
V1-V3_6	262100	1266	0.48	861	213	0.08	213	0.08
V1-V3_7	264885	704	0.27	485	132	0.05	132	0.05
V3-V4_1	213209	25278	11.86	20381	11507	5.4	11186	5.25
V3-V4_2	185729	20600	11.09	16962	10239	5.51	9893	5.33
V3-V4_3	232148	26463	11.4	22423	13747	5.92	13402	5.77
V3-V4_4	214955	26764	12.45	22678	13966	6.5	13431	6.25
V3-V4_5	225220	21028	9.34	15855	8812	3.91	8513	3.78
V3-V4_6	191101	11843	6.2	8959	4490	2.35	4200	2.2
V3-V4_7	239065	30143	12.61	25235	15572	6.51	14690	6.14
V4-V5_1	162971	3671	2.25	3292	2499	1.53	2492	1.53
V4-V5_2	159526	5794	3.63	5403	4533	2.84	4531	2.84
V4-V5_3	148806	5917	3.98	5507	4517	3.04	4503	3.03
V4-V5_4	158978	6834	4.3	6375	5367	3.38	5356	3.37
V4-V5_5	168848	7241	4.29	6829	5657	3.35	5646	3.34
V4-V5_6	155651	4531	2.91	4222	3500	2.25	3485	2.24
V4-V5_7	167640	4202	2.51	3932	3275	1.95	3264	1.95
